# Supplementary material for: Long-Lasting Effects of Changes in Daily Routine during the Pandemic-Related Lockdown on Preschoolers’ Language and Emotional–Behavioral Development: A Moderation Analysis
Source: Children (Basel). 2023 Mar 30;10(4):656. doi: 10.3390/children10040656 (PMC10137118; doi:10.3390/children10040656)
Supplement: Supplementary file 1 [file children-10-00656-s001.zip]

Archive with 3 entries (3 files):
- .DS_Store
- Revised_Suppl Materials_Children_21mars2023.pdf
- Revised_SupplTables_COVID_21mars2023.xlsx
