# Supplementary material for: Long-Lasting Effects of Changes in Daily Routine during the Pandemic-Related Lockdown on Preschoolers’ Language and Emotional–Behavioral Development: A Moderation Analysis
Source: Children (Basel). 2023 Mar 30;10(4):656. doi: 10.3390/children10040656 (PMC10137118; doi:10.3390/children10040656)
Supplement: Supplementary file 1 [file children-10-00656-s001.zip › Revised_SupplTables_COVID_21mars2023.xlsx]

## Sheet: SupplTable1
	Supplementary Table S1. Rotated component matrix concerning maternal and parental educational levels and employment (extraction method: principal component analysis; rotation method: oblimin)
	Education_Mother	0.755
	Education_Father	0.717
	Occupation_Mother	0.716
	Occupation_Father	0.705
	Education was coded according to 5.point scale based on the Italian school system; Occupation was coded according to the Hollingshead's scale [1].

## Sheet: SupplTable2
Supplementary Table S2. Rotated component matrix concerning Speech, Syntax, Semantics, Initiation, and Context (extrac-tion method: principal component analysis; rotation method: oblimin).
	Structural Language	Initiation	Context
Speech	0.962	0.055	0.235
Syntax	0.668	-0.018	-0.291
Semantics	0.616	-0.032	-0.343
Initiation	0.003	0.988	-0.036
Context	0.021	0.105	-0.909
